# Supplementary material for: Bioengineering the Future: Tomato Peel Cutin as a Resource for Medical Textiles
Source: Polymers (Basel). 2025 Mar 19;17(6):810. doi: 10.3390/polym17060810 (PMC11945004; doi:10.3390/polym17060810)
Supplement: Supplementary file 1 [file polymers-17-00810-s001.zip]

Archive with 1 entries (1 files):
- polymers-3511418-supplementary.pdf
